# Supplementary material for: Host genetic polymorphisms and serological response against malaria in a selected population in Sri Lanka
Source: Malar J. 2018 Dec 17;17:473. doi: 10.1186/s12936-018-2622-9 (PMC6296029; doi:10.1186/s12936-018-2622-9)
Supplement: Supplementary file 1 — Additional file 1. List of Single Nucleotide Polymorphisms [SNPs] genotyped. [file 12936_2018_2622_MOESM1_ESM.xlsx]

## Sheet: Sheet1
NO	Chromosome	Chrom. Position	Gene	rsnumber
1	1	89582690	GBP7	rs1803632
2	1	159174683	DARC	rs2814778
3	1	159272060	FCER1A	rs2251746
4	1	161479745	FCGR2a	rs1801274
5	1	161518333	CD16	rs10127939
6	1	206940831	IL10	rs3024500
7	1	206944861	IL10	rs1518110
8	1	206946407	IL10	rs1800872
9	1	206946634	IL10	rs1800871
10	1	206946897	IL10	rs1800896
11	1	206949365	IL10	rs1800890
12	1	207782856	CR1	rs17047660
13	1	207782889	CR1	rs17047661
14	2	113537223	IL1A	rs17561
15	2	113542960	IL1A	rs1800587
16	2	113590390	IL1B	rs1143634
17	3	9960070	IL17RE	rs708567
18	3	52231737	TLR9	rs352140
19	3	52261031	TLR9	rs187084
20	3	57138419	IL17RD	rs6780995
21	4	38799710	TLR1	rs4833095
22	4	38800214	TLR1	rs5743611
23	4	38830350	TLR6	rs5743810
24	4	38830514	TLR6	rs5743809
25	4	74606024	IL8	rs4073
26	5	35874575	IL7R	rs6897932
27	5	35876274	IL7R	rs3194051
28	5	41199959	C6	rs1801033
29	5	110407507	TSLP	rs2289276
30	5	131391749	IL3	rs3091336
31	5	131396406	IL3	rs35415145
32	5	131396478	IL3	rs40401
33	5	131396676	IL3	rs35482671
34	5	131396709	IL3	rs13166954
35	5	131397202	IL3	rs31481
36	5	131402450	IL3	rs168681
37	5	131407601	CSF2	rs2069614
38	5	131409768	CSF2	rs10072253
39	5	131411454	CSF2	rs2069640
40	5	131411460	CSF2	rs25882
41	5	131416061	CSF2	rs25887
42	5	131528153	P4HA2	rs3805685
43	5	131532634	P4HA2	rs156029
44	5	131540053	P4HA2	rs159903
45	5	131567924	P4HA2	rs11955347
46	5	131592870	PDLIM4	rs3900945
47	5	131597392	PDLIM4	rs10463891
48	5	131606632	PDLIM4	rs17851430
49	5	131610232	PDLIM4	rs156112
50	5	131647902	SLC22A4	rs398064
51	5	131647954	SLC22A4	rs11568510
52	5	131649300	SLC22A4	rs11568499
53	5	131649306	SLC22A4	rs455649
54	5	131663062	SLC22A4	rs272893
55	5	131667548	SLC22A4	rs2304081
56	5	131671634	SLC22A4	rs4646201
57	5	131681057	SLC22A4	rs272867
58	5	131706005	SLC22A5	rs11544587
59	5	131714106	SLC22A5	rs10040427
60	5	131719999	SLC22A5	rs4551059
61	5	131729935	SLC22A5	rs11568525
62	5	131744790	LOC441108	rs7704457
63	5	131778716	LOC441108	rs6874639
64	5	131797578	LOC441108	rs2522051
65	5	131805735	LOC441108	rs2706379
66	5	131810619	LOC441108	rs2706381
67	5	131819921	IRF1	rs2070729
68	5	131822072	IRF1	rs2070724
69	5	131824486	IRF1	rs2070722
70	5	131826880	IRF1	rs2706384
71	5	131831058	IRF1	rs2548999
72	5	131873073	IL5	rs739718
73	5	131877524	IL5	rs2069818
74	5	131877699	IL5	rs2069823
75	5	131892979	RAD50	rs4526098
76	5	131905810	RAD50	rs2706348
77	5	131915022	RAD50	rs28903086
78	5	131915673	RAD50	rs28903088
79	5	131917726	RAD50	rs10479007
80	5	131923673	RAD50	rs28903090
81	5	131930613	RAD50	rs1047380
82	5	131931385	RAD50	rs1047382
83	5	131931472	RAD50	rs28903092
84	5	131940498	RAD50	rs28903093
85	5	131944869	RAD50	rs1047386
86	5	131951770	RAD50	rs1047387
87	5	131952405	RAD50	rs17772565
88	5	131965179	RAD50	rs3798134
89	5	131976461	RAD50	rs35861031
90	5	131978166	RAD50	rs1804669
91	5	131982808	RAD50	rs4621555
92	5	131992409	IL13	rs1881457
93	5	131994669	IL13	rs2069744
94	5	131995964	IL13	rs20541
95	5	131996500	IL13	rs848
96	5	132001065	IL13	rs2243206
97	5	132008644	IL4	rs2243248
98	5	132009154	IL4	rs2243250
99	5	132009787	IL4	rs2243251
100	5	132009821	IL4	rs4986964
101	5	132014109	IL4	rs2243270
102	5	132016593	IL4	rs2243283
103	5	158742950	IL12B	rs3212227
104	5	158747564	IL12B	rs919766
105	5	158752978	IL12B	rs3181216
106	5	158756227	IL12B	rs730691
107	6	31540141	LTA	rs2239704
108	6	31540313	LTA	rs909253
109	6	31542308	TNF	rs1799964
110	6	31542963	TNF	rs1800750
111	6	31543031	TNF	rs1800629
112	6	31543101	TNF	rs361525
113	6	31544189	TNF	rs3093662
114	6	31839309	CTL4	rs2242665
115	6	137325847	IL20RA	rs1555498
116	6	137540425	IFNGR1	rs11575936
117	7	30492237	NOD1	rs2075820
118	7	80300449	CD36	rs3211938
119	7	80302110	CD36	rs201346212
120	7	117230283	CFTR	rs17140229
121	9	120475302	TLR4	rs4986790
122	9	120475602	TLR4	rs4986791
123	9	136131322	ABO	rs8176746
124	9	136132909	ABO	rs8176719
125	11	5248173	HBB	rs33950507
126	11	5248232	HBB	rs334
127	11	5248233	HBB	rs33930165
128	11	5718517	TRIM5	rs7935564
129	11	59863104	MS4A2	rs569108
130	11	63487386	RTN3	rs542998
131	12	57490378	STAT6	rs3024978
132	12	57492308	STAT6	rs12314983
133	12	57493602	STAT6	rs35182390
134	12	57500112	STAT6	rs3024952
135	12	57500509	STAT6	rs2626577
136	12	68548223	IFNG	rs2069727
137	12	68548756	IFNG	rs2234687
138	12	68550162	IFNG	rs2069718
139	12	68551196	IFNG	rs1861493
140	12	68555011	IFNG	rs2069705
141	12	68642647	IL22	rs2227507
142	12	68644618	IL22	rs1012356
143	12	68646521	IL22	rs2227491
144	12	68647713	IL22	rs2227485
145	12	68648622	IL22	rs2227478
146	14	65263300	SPTB	rs229587
147	16	4033436	ADCY9	rs2230739
148	16	4079823	ADCY9	rs10775349
149	16	27374180	IL4R	rs1805015
150	16	72088421	HP	rs5470
151	17	15861332	ADORA2B	rs2535611
152	17	26096597	NOS2	rs2297518
153	17	26128509	NOS2	rs1800482
154	17	26128581	NOS2A	rs2779249
155	17	26128728	NOS2	rs9282799
156	17	26129212	NOS2	rs8078340
157	19	6919624	EMR1	rs373533
158	19	6919753	EMR1	rs461645
159	19	7754284	FCER2	rs35825847
160	19	10394792	ICAM1	rs1799969
161	19	10395683	ICAM1	rs5498
162	20	57485812	GNAS	rs8386
163	22	24179132	DERL3	rs1128127
164	X	11313735	AMELX	amelogenin_XY_SNP1
165	X	11316106	AMELX	amelogenin_XY_SNP2
166	X	11316650	AMELX	amelogenin_XY_SNP6
167	X	135729609	CD40LG	rs3092945
168	X	135730555	CD40LG	rs1126535
169	X	153763492	G6PD	rs1050829
170	X	153764217	G6PD	rs1050828
